# Supplementary material for: Validity, reliability and precision of a novel virtual reality rod and disk test to assess visual dependence
Source: Sci Rep. 2026 Mar 23;16:14627. doi: 10.1038/s41598-026-45536-8 (PMC13153307; doi:10.1038/s41598-026-45536-8)
Supplement: Supplementary file 1 — Supplementary Material 1 [file 41598_2026_45536_MOESM1_ESM.xlsx]

## Sheet: Visual dependence data
Participant	Test-pc-head neutral	Test-pc head left 45deg rotation	Test-pc head right 45deg rotation	Test-vr head neutral	Test-vr head left 45deg rotation	Test-vr head right 45deg rotation	Retest-pc-head neutral	Retest-pc head left 45deg rotation	Retest-pc head right 45deg rotation	Retest-vr head neutral	Retest-vr head left 45deg rotation	Retest-vr head right 45deg rotation
01	1.1	0.7	0.4	-0.2	0.9	-0.3	0.8	0.9	0.6	0.1	1.5	0.6
02	0.1	0.4	0.4	1.2	0	0.8	0.8	-0.1	1.3	1.1	0.3	-0.3
03	-0.2	-0.1	0.1	-0.1	0.6	-0.5	-1.4	0.3	-0.3	0.4	1.8	0.5
04	0.3	-0.1	0.6	-0.1	-0.2	0	1.2	0.1	0.5	2.5	0.6	-1.2
05	0.7	1.5	0.5	0.1	0.9	0.8	0.8	1.8	0.3	1.6	-0.3	0.6
06	0.3	0.8	0.6	0.3	1.7	0.4	1.3	-0.1	1.1	0.6	1	0.5
07	0.1	-0.4	0.4	0.7	-0.7	0.8	0.5	1.5	-0.5	1.1	-0.6	0.4
08	0.4	-0.1	0.1	0.7	-0.2	-1.5	0	0.5	1	0.7	-0.1	-0.3
09	0.4	-0.4	-0.3	1	0.1	0.2	0.7	0.1	1.2	-1.3	2.1	-0.5
10	-0.1	0.5	-0.9	0	-0.6	-0.2	0.6	1.1	-0.2	0.1	1	-0.7
11	0	1.1	0	-0.1	0.9	-0.5	1.1	1	0	0.2	1	1.1
12	0.9	0.3	1.2	1.7	1.9	0.1	0.5	1	2.3	1.8	1.1	0.8
13	0.3	0.2	0.7	0.4	1.3	0.8	0.1	0.7	0.7	0.2	1.1	0.1
14	0.5	0.1	0.2	0.4	0.5	0.1	1.4	1	1.3	0	1.5	1.3
15	0.1	0.3	0.8	0.1	-0.2	-0.1	0.7	0.8	1.3	1.7	2.7	0.7
16	0.3	0.3	0.6	1	0.6	-0.8
17	1.7	-0.1	1.1	-0.2	0.9	-0.1
18	3.3	-0.6	2.3	0.6	6	5
19	0.2	1.1	-0.6	-0.7	1.1	0.7
20	5.3	0.7	-0.8	4.3	3	3.6
21	0.4	2.2	0.3	-0.3	1.4	0
22	1.2	0.1	0.7	2.6	2.1	0
23	0.9	0.6	-0.1	0.9	1.8	2.6
24	0.5	1	1.3	0.5	1.6	1.8
25	0	-0.2	0.5	1	0.7	3.1
26	3.1	2.4	2.9	5.5	3.5	3.8
27	2.4	3.1	1	2.2	3.7	1.3
28	0.4	0.8	0.8	-0.7	1.8	1.6
29	-0.9	-0.1	1.1	1.2	1.6	-0.9
30	1.5	1.2	1.9	1.9	1.8	1.5

## Sheet: Cybersickness in VR data
Participant	Nausea	Vestibular	Oculomotor	Sum
01	2	3	2	7
02	3	2	3	8
03	3	2	3	8
04	2	2	3	7
05	2	2	6	10
06	3	4	5	12
07	2	2	2	6
08	3	4	4	11
09	2	4	2	8
10	2	3	5	10
11	4	2	4	10
12	2	3	2	7
13	5	2	3	10
14	3	2	3	8
15	2	3	3	8
16	6	7	4	17
17	3	3	3	9
18	10	8	9	27
19	7	5	13	25
20	9	10	10	29
21	6	12	11	29
22	2	4	11	17
23	9	6	14	29
24	5	2	2	9
25	2	2	4	8
26	5	5	8	18
27	4	2	6	12
28	3	2	3	8
29	8	8	8	24
30	2	4	10	16
